# Supplementary material for: Seasonal Occurrence and Carbapenem Susceptibility of Bovine Acinetobacter baumannii in Germany
Source: Front Microbiol. 2019 Feb 22;10:272. doi: 10.3389/fmicb.2019.00272 (PMC6395434; doi:10.3389/fmicb.2019.00272)
Supplement: Supplementary file 4 [file Table_2.XLSX]

## Sheet: Tabelle1
Isolate	Ampicilin	Amoxicilin-Clavunalate	Piperacillin	Cefalexin	Ceftiofur	Cefpirom	Imipinem	Amikacin	Gentamicin	Tobramycin	Marbofloxacin	Tetracyclin	Nitrofurantoin	Chloramphenicol	Polymyxin B	Rifampicin	Trimethoprim-Sulfmethoxazol
28999	16	4	8	>=64	>=8	4	<=1	<=2	<=1	<=1	<=0,5	<=1	>=512	>=64	0.5	4	<=20
29002	16	8	8	>=64	>=8	4	<=1	<=2	<=1	<=1	<=0,5	<=1	>=512	>=64	1	4	<=20
29005	16	8	8	>=64	>=8	2	<=1	<=2	<=1	<=1	<=0,5	<=1	>=512	>=64	1	4	<=20
29007	16	4	8	>=64	>=8	4	<=1	<=2	<=1	<=1	<=0,5	<=1	>=512	>=64	1	4	<=20
29012	16	4	8	>=64	>=8	4	<=1	<=2	<=1	<=1	<=0,5	<=1	>=512	>=64	1	8	<=20
29014	16	4	8	>=64	>=8	2	<=1	<=2	<=1	<=1	<=0,5	<=1	>=512	>=64	0.5	4	<=20
29015	16	8	8	>=64	>=8	2	<=1	<=2	<=1	<=1	<=0,5	<=1	>=512	>=64	0.5	4	<=20
29016	16	4	8	>=64	>=8	2	<=1	<=2	<=1	<=1	<=0,5	<=1	>=512	>=64	<=0,25	4	<=20
29017	16	4	8	>=64	>=8	4	<=1	<=2	<=1	<=1	<=0,5	<=1	>=512	>=64	1	4	<=20
29019	16	4	8	>=64	>=8	4	<=1	<=2	<=1	<=1	<=0,5	<=1	>=512	>=64	1	4	<=20
29021	16	8	8	>=64	>=8	4	<=1	<=2	<=1	<=1	<=0,5	<=1	>=512	>=64	0.5	4	<=20
29022	16	4	8	>=64	>=8	2	<=1	<=2	<=1	<=1	<=0,5	<=1	>=512	>=64	1	4	<=20
29024	16	4	8	>=64	>=8	4	<=1	<=2	<=1	<=1	<=0,5	<=1	>=512	>=64	1	4	<=20
29311	16	8	8	>=64	>=8	4	<=1	<=2	<=1	<=1	<=0,5	<=1	>=512	>=64	1	4	<=20
29312	16	4	8	>=64	>=8	2	<=1	<=2	<=1	<=1	<=0,5	<=1	>=512	>=64	1	4	<=20
29314	16	4	8	>=64	>=8	2	<=1	<=2	<=1	<=1	<=0,5	<=1	>=512	>=64	1	<=2	<=20
29315	16	8	8	>=64	>=8	<=1	<=1	4	<=1	<=1	<=0,5	<=1	>=512	>=64	<=0,25	4	<=20
29316	16	4	8	>=64	>=8	4	<=1	<=2	<=1	<=1	<=0,5	<=1	>=512	>=64	1	4	<=20
29318	16	4	8	>=64	>=8	2	<=1	<=2	<=1	<=1	<=0,5	<=1	>=512	16	1	4	<=20
31270	>=32	16	16	>=64	>=8	4	<=1	<=2	<=1	<=1	<=0,5	<=1	>=512	>=64	1	16	<=20
31271	16	4	8	>=64	>=8	<=1	<=1	<=2	<=1	<=1	<=0,5	<=1	>=512	>=64	<=0,25	4	<=20
31272	16	8	8	>=64	>=8	2	<=1	<=2	<=1	<=1	<=0,5	<=1	>=512	>=64	2	4	<=20
31273	16	4	8	>=64	>=8	2	<=1	<=2	<=1	<=1	<=0,5	<=1	>=512	>=64	1	<=2	<=20
31274	16	4	8	>=64	>=8	2	<=1	<=2	<=1	<=1	<=0,5	<=1	>=512	>=64	<=0,25	<=2	<=20
31275	16	4	8	>=64	>=8	<=1	<=1	<=2	<=1	<=1	<=0,5	<=1	>=512	>=64	0.5	4	<=20
31276	16	8	8	>=64	>=8	2	<=1	<=2	<=1	<=1	<=0,5	<=1	>=512	>=64	0.5	16	<=20
31277	16	4	8	>=64	>=8	2	<=1	<=2	<=1	<=1	<=0,5	<=1	>=512	>=64	1	4	<=20
31278	16	8	8	>=64	>=8	4	<=1	<=2	<=1	<=1	<=0,5	<=1	>=512	>=64	0.5	<=2	<=20
31279	16	8	8	>=64	>=8	4	<=1	<=2	<=1	<=1	<=0,5	<=1	>=512	>=64	1	4	<=20
31280	16	8	8	>=64	>=8	<=1	<=1	<=2	<=1	<=1	<=0,5	<=1	>=512	>=64	<=0,25	4	<=20
31281	16	4	8	>=64	>=8	4	<=1	<=2	<=1	<=1	<=0,5	<=1	>=512	>=64	1	4	<=20
31282	16	4	8	>=64	>=8	2	<=1	<=2	<=1	<=1	<=0,5	<=1	>=512	>=64	1	4	<=20
31283	16	4	8	>=64	>=8	4	<=1	<=2	<=1	<=1	<=0,5	<=1	>=512	>=64	1	8	<=20
31284	16	4	8	>=64	>=8	4	<=1	<=2	<=1	<=1	<=0,5	<=1	>=512	>=64	1	4	<=20
31286	16	8	16	>=64	>=8	4	<=1	<=2	<=1	<=1	<=0,5	<=1	>=512	>=64	1	4	<=20
31287	16	8	8	>=64	>=8	2	<=1	<=2	<=1	<=1	<=0,5	<=1	>=512	>=64	<=0,25	4	<=20
31288	16	4	8	>=64	>=8	4	<=1	<=2	<=1	<=1	<=0,5	<=1	>=512	>=64	1	4	<=20
31648	16	4	8	>=64	>=8	<=1	<=1	<=2	<=1	<=1	<=0,5	<=1	>=512	>=64	1	4	<=20
31649	16	8	8	>=64	>=8	4	<=1	<=2	<=1	<=1	<=0,5	<=1	>=512	>=64	1	16	<=20
31650	16	8	8	>=64	>=8	4	<=1	<=2	<=1	<=1	<=0,5	<=1	>=512	>=64	1	4	<=20
31651	16	8	8	>=64	>=8	4	<=1	<=2	<=1	<=1	<=0,5	<=1	>=512	>=64	<=0,25	4	<=20
31652	16	4	8	>=64	>=8	4	<=1	<=2	<=1	<=1	<=0,5	<=1	>=512	>=64	1	4	<=20
31653	16	8	8	>=64	>=8	4	<=1	<=2	<=1	<=1	<=0,5	<=1	>=512	>=64	1	4	<=20
31654	16	8	16	>=64	>=8	4	<=1	<=2	<=1	<=1	<=0,5	<=1	>=512	>=64	1	4	<=20
31655	16	4	8	>=64	>=8	4	<=1	<=2	<=1	<=1	<=0,5	<=1	>=512	>=64	<=0,25	4	<=20
31656	16	16	8	>=64	>=8	4	<=1	<=2	<=1	<=1	<=0,5	<=1	>=512	>=64	1	4	<=20
31657	16	4	8	>=64	>=8	4	<=1	<=2	<=1	<=1	<=0,5	<=1	>=512	>=64	1	4	<=20
31658	16	8	8	>=64	>=8	4	<=1	<=2	<=1	<=1	<=0,5	<=1	>=512	>=64	1	16	<=20
31659	16	4	8	>=64	>=8	4	<=1	<=2	<=1	<=1	<=0,5	<=1	>=512	>=64	1	4	<=20
31660	16	8	8	>=64	>=8	4	<=1	<=2	<=1	<=1	<=0,5	<=1	>=512	>=64	0.5	8	<=20
31661	16	4	8	>=64	>=8	2	<=1	<=2	<=1	<=1	<=0,5	<=1	>=512	>=64	<=0,25	4	<=20
31662	16	8	8	>=64	>=8	2	<=1	<=2	<=1	<=1	<=0,5	<=1	>=512	>=64	1	4	<=20
31663	16	4	8	>=64	>=8	2	<=1	<=2	<=1	<=1	<=0,5	<=1	>=512	>=64	1	<=2	<=20
31664	16	4	8	>=64	>=8	2	<=1	<=2	<=1	<=1	<=0,5	<=1	>=512	>=64	1	16	<=20
31665	16	4	8	>=64	>=8	<=1	<=1	<=2	<=1	<=1	<=0,5	<=1	>=512	>=64	1	<=2	<=20
31666	16	4	8	>=64	>=8	4	<=1	<=2	<=1	<=1	<=0,5	<=1	>=512	>=64	<=0,25	4	<=20
31667	16	8	8	>=64	>=8	4	<=1	<=2	<=1	<=1	<=0,5	<=1	>=512	>=64	1	8	<=20
31668	16	8	16	>=64	>=8	4	<=1	<=2	<=1	<=1	<=0,5	<=1	>=512	>=64	1	16	<=20
31670	16	4	<=4	>=64	>=8	<=1	<=1	<=2	<=1	<=1	<=0,5	<=1	>=512	>=64	1	8	<=20
31671	16	4	<=4	>=64	>=8	<=1	<=1	<=2	<=1	<=1	<=0,5	<=1	>=512	>=64	1	4	<=20
31672	16	4	8	>=64	>=8	4	<=1	<=2	<=1	<=1	<=0,5	<=1	>=512	>=64	1	4	<=20
31677	n.t.	4	8	>=64	>=8	2	<=1	<=2	<=1	<=1	<=0,5	<=1	256	>=64	1	4	<=20
31678	16	4	16	>=64	>=8	4	<=1	<=2	<=1	<=1	<=0,5	<=1	>=512	>=64	1	4	<=20
31679	16	4	8	>=64	>=8	2	<=1	<=2	<=1	<=1	<=0,5	<=1	>=512	>=64	<=0,25	4	<=20
31680	16	4	8	>=64	>=8	<=1	<=1	<=2	<=1	<=1	<=0,5	<=1	>=512	>=64	1	4	<=20
31681	16	4	8	>=64	>=8	4	<=1	<=2	<=1	<=1	<=0,5	<=1	>=512	>=64	0.5	16	<=20
31923	16	4	8	>=64	>=8	4	<=1	<=2	<=1	<=1	<=0,5	<=1	>=512	>=64	1	4	<=20
31924	16	4	8	>=64	>=8	2	<=1	<=2	<=1	<=1	<=0,5	<=1	>=512	>=64	1	4	<=20
31925	16	4	8	>=64	>=8	<=1	<=1	<=2	<=1	<=1	<=0,5	<=1	>=512	>=64	<=0,25	4	<=20
31926	16	4	8	>=64	>=8	4	<=1	<=2	<=1	<=1	<=0,5	<=1	>=512	>=64	0.5	4	<=20
31927	16	4	8	>=64	>=8	4	<=1	<=2	<=1	<=1	<=0,5	<=1	>=512	>=64	1	16	<=20
31928	16	8	8	>=64	>=8	2	<=1	<=2	<=1	<=1	<=0,5	<=1	>=512	>=64	0.5	16	<=20
31929	16	8	16	>=64	>=8	2	<=1	<=2	<=1	<=1	<=0,5	<=1	>=512	16	1	4	<=20
31930	16	4	8	>=64	>=8	2	<=1	<=2	<=1	<=1	<=0,5	<=1	>=512	16	1	<=2	<=20
31931	16	8	8	>=64	>=8	2	<=1	<=2	<=1	<=1	<=0,5	<=1	>=512	>=64	0.5	4	<=20
31932	16	4	8	>=64	>=8	2	<=1	<=2	<=1	<=1	<=0,5	<=1	>=512	>=64	1	<=2	<=20
31933	16	8	8	>=64	>=8	4	<=1	<=2	<=1	<=1	<=0,5	<=1	>=512	>=64	0.5	8	<=20
31934	16	8	8	>=64	>=8	4	<=1	<=2	<=1	<=1	<=0,5	<=1	>=512	>=64	1	8	<=20
31935	16	4	8	>=64	>=8	4	<=1	<=2	<=1	<=1	<=0,5	<=1	>=512	>=64	1	4	<=20
31936	16	4	8	>=64	>=8	2	<=1	<=2	<=1	<=1	<=0,5	<=1	>=512	>=64	1	16	<=20
31937	16	4	8	>=64	>=8	4	<=1	<=2	<=1	<=1	<=0,5	<=1	>=512	>=64	1	16	<=20
31938	16	4	8	>=64	>=8	<=1	<=1	<=2	<=1	<=1	<=0,5	<=1	>=512	>=64	1	4	<=20
31939	16	4	8	>=64	>=8	4	<=1	<=2	<=1	<=1	<=0,5	<=1	>=512	>=64	0.5	16	<=20
31940	16	4	8	>=64	>=8	4	<=1	<=2	<=1	<=1	<=0,5	<=1	>=512	>=64	1	8	<=20
31941	16	8	8	>=64	>=8	<=1	<=1	<=2	<=1	<=1	<=0,5	<=1	>=512	16	1	<=2	<=20
31942	16	4	8	>=64	>=8	2	<=1	<=2	<=1	<=1	<=0,5	<=1	>=512	>=64	1	4	<=20
31943	16	8	8	>=64	>=8	4	<=1	<=2	<=1	<=1	<=0,5	<=1	>=512	>=64	1	4	<=20
31944	16	8	8	>=64	>=8	4	<=1	<=2	<=1	<=1	<=0,5	<=1	>=512	>=64	1	16	<=20
31945	16	8	8	>=64	>=8	2	<=1	<=2	<=1	<=1	<=0,5	<=1	>=512	>=64	1	4	<=20
31946	16	4	8	>=64	>=8	<=1	<=1	<=2	<=1	<=1	<=0,5	<=1	>=512	>=64	1	4	<=20
31948	16	4	8	>=64	>=8	2	<=1	<=2	<=1	<=1	<=0,5	<=1	>=512	>=64	1	<=2	<=20
31949	16	4	8	>=64	>=8	2	<=1	<=2	<=1	<=1	<=0,5	<=1	>=512	>=64	1	4	<=20
31950	16	4	8	>=64	>=8	4	<=1	<=2	<=1	<=1	<=0,5	<=1	>=512	>=64	1	4	<=20
31951	16	4	8	>=64	>=8	4	<=1	<=2	<=1	<=1	<=0,5	<=1	>=512	>=64	1	16	<=20
31952	16	4	8	>=64	>=8	4	<=1	<=2	<=1	<=1	<=0,5	<=1	>=512	>=64	1	8	<=20
31953	16	4	8	>=64	>=8	4	<=1	<=2	<=1	<=1	<=0,5	<=1	>=512	>=64	1	8	<=20
31954	16	8	8	>=64	>=8	2	<=1	<=2	<=1	<=1	<=0,5	<=1	>=512	>=64	0.5	4	<=20
31955	16	8	8	>=64	>=8	4	<=1	<=2	<=1	<=1	<=0,5	<=1	>=512	>=64	1	8	<=20
31958	16	8	8	>=64	>=8	<=1	<=1	<=2	<=1	<=1	<=0,5	<=1	>=512	>=64	1	4	<=20
31959	16	8	8	>=64	>=8	2	<=1	<=2	<=1	<=1	<=0,5	<=1	>=512	>=64	1	4	<=20
31961	16	8	8	>=64	>=8	4	<=1	<=2	<=1	<=1	<=0,5	<=1	>=512	>=64	1	4	<=20
31962	16	4	8	>=64	>=8	2	<=1	<=2	<=1	<=1	<=0,5	<=1	>=512	>=64	1	8	<=20
31963	16	4	8	>=64	>=8	2	<=1	<=2	<=1	<=1	<=0,5	<=1	>=512	>=64	<=0,25	<=2	<=20
31966	16	8	8	>=64	>=8	4	<=1	<=2	<=1	<=1	<=0,5	<=1	>=512	>=64	1	16	<=20
31967	16	4	8	>=64	>=8	4	<=1	<=2	<=1	<=1	<=0,5	<=1	>=512	>=64	<=0,25	4	<=20
31968	16	8	8	>=64	>=8	4	<=1	<=2	<=1	<=1	<=0,5	<=1	>=512	>=64	0.5	4	<=20
31969	16	8	8	>=64	>=8	4	<=1	<=2	<=1	<=1	<=0,5	<=1	>=512	>=64	2	4	<=20
31970	16	8	8	>=64	>=8	2	<=1	<=2	<=1	<=1	<=0,5	<=1	>=512	>=64	0.5	4	<=20
31971	16	8	8	>=64	>=8	4	<=1	<=2	<=1	<=1	<=0,5	<=1	>=512	>=64	1	8	<=20
31972	16	4	8	>=64	>=8	2	<=1	<=2	<=1	<=1	<=0,5	<=1	>=512	>=64	<=0,25	16	<=20
31973	16	4	8	>=64	>=8	4	<=1	<=2	<=1	<=1	<=0,5	<=1	>=512	>=64	<=0,25	4	<=20
31974	16	4	8	>=64	>=8	4	<=1	<=2	<=1	<=1	<=0,5	<=1	>=512	>=64	0.5	4	<=20
31975	16	4	8	>=64	>=8	4	<=1	<=2	<=1	<=1	<=0,5	<=1	>=512	>=64	1	4	<=20
31976	16	8	8	>=64	>=8	2	<=1	<=2	<=1	<=1	<=0,5	<=1	>=512	>=64	1	4	<=20
31977	16	4	8	>=64	>=8	2	<=1	<=2	<=1	<=1	<=0,5	<=1	>=512	>=64	1	8	<=20
31978	16	4	8	>=64	>=8	2	<=1	<=2	<=1	<=1	<=0,5	<=1	>=512	>=64	1	4	<=20
32427	n.t.	4	8	>=64	>=8	4	<=1	<=2	<=1	<=1	<=0,5	<=1	>=512	>=64	1	8	<=20
32875	16	8	8	>=64	>=8	<=1	<=1	<=2	<=1	<=1	<=0,5	<=1	>=512	>=64	0.5	4	<=20
32876	16	4	8	>=64	>=8	2	<=1	<=2	<=1	<=1	<=0,5	<=1	>=512	>=64	1	4	<=20
32877	n.t.	4	8	>=64	>=8	4	<=1	<=2	<=1	<=1	<=0,5	<=1	>=512	>=64	1	4	<=20
32879	16	4	8	>=64	>=8	4	<=1	<=2	<=1	<=1	<=0,5	<=1	>=512	>=64	<=0,25	4	<=20
33293	n.t.	4	8	>=64	>=8	4	<=1	<=2	<=1	<=1	<=0,5	<=1	>=512	>=64	1	4	<=20
33294	n.t.	4	8	>=64	>=8	2	<=1	<=2	<=1	<=1	<=0,5	<=1	>=512	>=64	1	4	<=20
33296	n.t.	4	8	>=64	>=8	4	<=1	<=2	<=1	<=1	<=0,5	<=1	>=512	>=64	1	4	<=20
33302	n.t.	4	16	>=64	>=8	4	<=1	<=2	<=1	<=1	<=0,5	<=1	>=512	>=64	1	4	<=20
33304	n.t.	4	8	>=64	>=8	2	<=1	<=2	<=1	<=1	<=0,5	<=1	>=512	>=64	1	4	<=20
